# Supplementary material for: Intraocular siRNA Delivery Mediated by Penetratin Derivative to Silence Orthotopic Retinoblastoma Gene
Source: Pharmaceutics. 2023 Feb 23;15(3):745. doi: 10.3390/pharmaceutics15030745 (PMC10053059; doi:10.3390/pharmaceutics15030745)
Supplement: Supplementary file 1 [file pharmaceutics-15-00745-s001.zip]

Archive with 1 entries (1 files):
- pharmaceutics-2037790-supplementary.pdf
